# Supplementary material for: Characterization of the Bacterial Microbiome in Natural Populations of Barley Stem Gall Midge, Mayetiola hordei, in Morocco
Source: Microorganisms. 2023 Mar 21;11(3):797. doi: 10.3390/microorganisms11030797 (PMC10051481; doi:10.3390/microorganisms11030797)
Supplement: Supplementary file 1 [file microorganisms-11-00797-s001.zip]

Archive with 4 entries (4 files):
- File S1.Wolbachia sequencs alignment.fas
- Supplementary Materials.pdf
- Table S5.xlsx
- Table S7.xlsx
