# Supplementary material for: Characterization of the Bacterial Microbiome in Natural Populations of Barley Stem Gall Midge, Mayetiola hordei, in Morocco
Source: Microorganisms. 2023 Mar 21;11(3):797. doi: 10.3390/microorganisms11030797 (PMC10051481; doi:10.3390/microorganisms11030797)
Supplement: Supplementary file 1 [file microorganisms-11-00797-s001.zip › Table S5.xlsx]

## Sheet: Feuil1
Table S5: Relative abundance (%) of different bacteria detected in Barley steam gall midge Regions Abda, Doukkala, Fes Meknes, and Rabat
Phylum	Class	Genus	Abda	Doukkala	Fes Meknes	Rabat
Proteobacteria	Gammaproteobacteria	Psychrobacter	0	0.619	0	0
		Rosenbergiella	0	0.065	0.682	0
		Escherichia-Shigella	0.284	0.083	0.5	0.029
		Legionella	0.29	0.34	0.335	0.052
		Kinneretia	0.287	0.576	0.263	0.257
		Cupriavidus	0.794	0.53	0.491	0.658
		Variovorax	0.278	0.253	0.09	0.239
		Enterobacter	3783	0.672	0	0.157
		Achromobacter	0.782	1.68	1113	1365
		Delftia	2599	1857	1085	1339
		Erwinia	0.525	0.522	13109	0
		Pantoea	0	0	24797	0
		Acinetobacter	15593	2671	0.63	0.833
		Stenotrophomonas	14147	17681	8776	10612
		Pseudomonas	27019	28665	19512	45237
	Alphaproteobacteria	Hyphomicrobium	0.152	0.524	0.389	0.455
		Uncultured	0.501	0.308	0.185	0.663
		Arthrobacter	0	0.978	0.578	0.329
		Reyranella	0.727	0.683	0.179	0.299
		Caulobacter	0.448	0.639	0.264	0.561
		Unidentified	0.74	0.762	0.597	0.514
		Bradyrhizobium	0.428	0.819	0.559	0.817
		Brevundimonas	1979	0.739	0.288	0.163
		Paracoccus	0.984	1349	0.269	0.63
		Candidatus Nucleicultrix	0.976	1408	0.917	0.801
		Novosphingobium	1485	1721	1.11	1.87
		AllorhizobiumNeorhizobium-Pararhizobium-Rhizobium	3235	0.046	0	3696
		Sphingomonas	3431	2831	1276	2508
		Ochrobactrum	4141	3634	6.92	6933
		Phyllobacterium	6724	7371	7413	8719
Firmicutes	Bacilli|	Lactococcus	0	0.522	0.357	0.109
		Unidentified	0	1024	0	0
		Paenibacillus	0.171	0.109	0.565	0.396
		Staphylococcus	1571	2499	0.518	0.814
		Streptococcus	0.658	3849	0.885	0.303
		Lysinibacillus	1788	2.34	2086	0.376
	Negativicutes	Veillonella	0.153	0.662	0.022	0
Actinobacteria	Actinobacteria	Curtobacterium	0.016	0.284	0.305	0.234
		Cutibacterium	0.223	0.261	0.184	0.239
		Rhodococcus	0	0.126	0.014	2357
		Paenarthrobacter	0.071	5146	0.397	3104
Bacteroidetes	Bacteroidia	Flavobacterium	0.645	0.016	0	0
		Prevotella	0.086	0.314	0.248	0.049
		Spirosoma	0.658	0.545	0.912	0.909
		Chryseobacterium	1389	2063	0.925	1222
Dependentiae	Babeliae	uncultured	0.237	0.215	0.258	0.151
