# Supplementary material for: Characterization of the Bacterial Microbiome in Natural Populations of Barley Stem Gall Midge, Mayetiola hordei, in Morocco
Source: Microorganisms. 2023 Mar 21;11(3):797. doi: 10.3390/microorganisms11030797 (PMC10051481; doi:10.3390/microorganisms11030797)
Supplement: Supplementary file 1 [file microorganisms-11-00797-s001.zip › Table S7.xlsx]

## Sheet: Feuil1
Table S7: Overall core prevalence
Otus	Kingdom	Phylum	Class	Order	Family	Genus	Core_overall	Otu Prevalence in regions
								Doukkala	Abda	Rabat	Fes_Meknes
Otu12	D_0__Bacteria	p:Proteobacteria	c:Gammaproteobacteria	D_3__Pseudomonadales	f:Moraxellaceae	g:Acinetobacter	0	0	0.764	0	0
Otu13	D_0__Bacteria	p:Proteobacteria	c:Gammaproteobacteria	D_3__Pseudomonadales	f:Moraxellaceae	g:Acinetobacter	0	0	0.764	0	0
Otu14	D_0__Bacteria	p:Proteobacteria	c:Gammaproteobacteria	D_3__Betaproteobacteriales	f:Burkholderiaceae	g:Delftia	1	0.947	1	0.947	0.85
Otu18	D_0__Bacteria	p:Proteobacteria	c:Gammaproteobacteria	D_3__Pseudomonadales	f:Pseudomonadaceae	g:Pseudomonas	1	1	1	1	0.95
Otu19	D_0__Bacteria	p:Proteobacteria	c:Alphaproteobacteria	D_3__Caedibacterales	f:Caedibacteraceae	g:Candidatus Nucleicultrix	1	0.947	0.882	0.947	0.9
Otu2	D_0__Bacteria	p:Proteobacteria	c:Gammaproteobacteria	D_3__Pseudomonadales	f:Pseudomonadaceae	g:Pseudomonas	1	1	1	1	1
Otu20	D_0__Bacteria	p:Proteobacteria	c:Alphaproteobacteria	D_3__Caulobacterales	f:Caulobacteraceae	g:Brevundimonas	0	0	0.764	0	0
Otu21	D_0__Bacteria	p:Bacteroidetes	c:Bacteroidia	D_3__Flavobacteriales	f:Weeksellaceae	g:Chryseobacterium	1	0.947	0.941	0.947	1
Otu22	D_0__Bacteria	p:Proteobacteria	c:Alphaproteobacteria	D_3__Rhodobacterales	f:Rhodobacteraceae	g:Paracoccus	0	0	0.823	0	0
Otu23	D_0__Bacteria	p:Proteobacteria	c:Alphaproteobacteria	D_3__Sphingomonadales	f:Sphingomonadaceae	g:Novosphingobium	1	0.894	0.823	0.947	0.8
Otu24	D_0__Bacteria	p:Proteobacteria	c:Alphaproteobacteria	D_3__uncultured	Ambiguous_taxa	g.Paracoccus	0	0.789	0	0	0.8
Otu25	D_0__Bacteria	p:Proteobacteria	c:Gammaproteobacteria	D_3__Betaproteobacteriales	f:Burkholderiaceae	g:Achromobacter	1	0.789	0	0.947	0.95
Otu26	D_0__Bacteria	p:Proteobacteria	c:Alphaproteobacteria	D_3__Sphingomonadales	f:Sphingomonadaceae	g:Sphingomonas	1	0.947	1	1	0.95
Otu30	D_0__Bacteria	p:Proteobacteria	c:Alphaproteobacteria	D_3__Rhizobiales	f:Rhizobiaceae	g:Ochrobactrum	1	0.894	1	1	1
Otu32	D_0__Bacteria	p:Proteobacteria	c:Gammaproteobacteria	D_3__Betaproteobacteriales	f:Burkholderiaceae	g:Cupriavidus	1	0	0.823	0.789	0
Otu33	D_0__Bacteria	p:Proteobacteria	c:Alphaproteobacteria	D_3__Rhizobiales	f:Xanthobacteraceae	g:Bradyrhizobium	0	0	0	0.87	0
Otu39	D_0__Bacteria	p:Proteobacteria	c:Gammaproteobacteria	D_3__Pseudomonadales	f:Pseudomonadaceae	g:Pseudomonas	1	1	1	1	1
Otu4	D_0__Bacteria	p:Proteobacteria	c:Alphaproteobacteria	D_3__Rhizobiales	f:Rhizobiaceae	g:Phyllobacterium	1	1	0.941	1	1
Otu43	D_0__Bacteria	p:Actinobacteria	c:Actinobacteria	D_3__Propionibacteriales	f:Propionibacteriaceae	g:Cutibacterium	1	0.842	0.882	0	0.95
Otu6	D_0__Bacteria	p:Proteobacteria	c:Gammaproteobacteria	D_3__Xanthomonadales	f:Xanthomonadaceae	g:Stenotrophomonas	1	1	1	1	1
					Presence in 1 region
					Presence in 2 regions
					Presence in 3 regions
					Presence in 4 regions
